# Supplementary material for: Klebsiella aerogenes Adhesion Behaviour during Biofilm Formation on Monazite
Source: Microorganisms. 2023 May 18;11(5):1331. doi: 10.3390/microorganisms11051331 (PMC10222597; doi:10.3390/microorganisms11051331)
Supplement: Supplementary file 1 [file microorganisms-11-01331-s001.zip]

Archive with 1 entries (1 files):
- microorganisms-2331644-supplementary.pdf
